# Supplementary material for: ﻿Descriptions of two new flightless species of Pseudocsikia Schimmel & Platia (Coleoptera, Elateridae, Dimini) from Taiwan Island, China, with a definition of the formosana species-group
Source: Zookeys. 2022 Jun 1;1103:123–38. doi: 10.3897/zookeys.1103.84015 (PMC9848779; doi:10.3897/zookeys.1103.84015)
Supplement: XML Treatment for Pseudocsikia [file zookeys.1103.84015-treatment1.xml]

<!DOCTYPE tp:taxon-treatment
  PUBLIC "-//TaxonX//DTD Taxonomic Treatment Publishing DTD v0 20100105//EN" "tax-treatment-NSO.dtd">
<tp:taxon-treatment xmlns:tp="http://www.plazi.org/taxpub"><tp:treatment-meta><kwd-group><label>Taxon classification</label><kwd>
              <named-content content-type="kingdom">Animalia</named-content>
            </kwd><kwd>
              <named-content content-type="order">Coleoptera</named-content>
            </kwd><kwd>
              <named-content content-type="family">Elateridae</named-content>
            </kwd></kwd-group><mixed-citation publication-type="journal"><person-group><name><surname>Qiu</surname><given-names>Lu</given-names></name><name><surname>Kundrata</surname><given-names>Robin</given-names></name></person-group><article-title>﻿Descriptions of two new flightless species of <italic><tp:taxon-name><tp:taxon-name-part taxon-name-part-type="genus" reg="Pseudocsikia">Pseudocsikia</tp:taxon-name-part></tp:taxon-name></italic> Schimmel &amp; Platia (<tp:taxon-name><tp:taxon-name-part taxon-name-part-type="order">Coleoptera</tp:taxon-name-part></tp:taxon-name>, <tp:taxon-name><tp:taxon-name-part taxon-name-part-type="family">Elateridae</tp:taxon-name-part></tp:taxon-name>, <tp:taxon-name><tp:taxon-name-part taxon-name-part-type="tribe">Dimini</tp:taxon-name-part></tp:taxon-name>) from Taiwan Island, China, with a definition of the <italic><tp:taxon-name><tp:taxon-name-part taxon-name-part-type="genus" reg="Pseudocsikia"/><tp:taxon-name-part taxon-name-part-type="species" reg="formosana">formosana</tp:taxon-name-part></tp:taxon-name></italic> species-group</article-title><source>Zookeys</source><day>01</day><month>06</month><year>2022</year><volume>1103</volume><fpage>123</fpage><lpage>138</lpage><pub-id pub-id-type="doi">10.3897/zookeys.1103.84015</pub-id></mixed-citation></tp:treatment-meta><tp:nomenclature><label>﻿Genus</label><tp:taxon-name>
            <object-id xmlns:xlink="http://www.w3.org/1999/xlink" content-type="arpha" xlink:type="simple">F8B9498E-2613-5830-A4EB-ABBDCD41D3FF</object-id>
            <tp:taxon-name-part taxon-name-part-type="genus" reg="Pseudocsikia">Pseudocsikia</tp:taxon-name-part>
          </tp:taxon-name><tp:taxon-authority>Schimmel &amp; Platia, 1991</tp:taxon-authority><tp:nomenclature-citation-list><tp:nomenclature-citation><tp:taxon-name>
                <tp:taxon-name-part taxon-name-part-type="genus" reg="Pseudocsikia">Pseudocsikia</tp:taxon-name-part>
              </tp:taxon-name><comment>Schimmel &amp; Platia, 1991: 357 (original description); <xref ref-type="bibr" rid="B14">Schimmel 1996a</xref>: 203 (revision); <xref ref-type="bibr" rid="B2">Cate et al. 2007</xref>: 186 (catalogue); <xref ref-type="bibr" rid="B5">Kundrata et al. 2018</xref>: 65 (catalogue).</comment></tp:nomenclature-citation></tp:nomenclature-citation-list></tp:nomenclature><tp:treatment-sec sec-type="type species" id="SECID0EZLAC"><title>Type species.</title><p><italic><tp:taxon-name><tp:taxon-name-part taxon-name-part-type="genus" reg="Pseudocsikia">Pseudocsikia</tp:taxon-name-part><tp:taxon-name-part taxon-name-part-type="species" reg="rustica">rustica</tp:taxon-name-part></tp:taxon-name></italic> Schimmel &amp; Platia, 1991.</p></tp:treatment-sec><ref-list><ref id="B14"><mixed-citation xmlns:xlink="http://www.w3.org/1999/xlink" xlink:type="simple"><person-group><name name-style="western"><surname>Schimmel</surname><given-names>R</given-names></name></person-group> (<year>1996a</year>) <article-title>Das Monophylum <tp:taxon-name><tp:taxon-name-part taxon-name-part-type="subfamily">Diminae</tp:taxon-name-part></tp:taxon-name> Candèze, 1863 (<tp:taxon-name><tp:taxon-name-part taxon-name-part-type="class">Insecta</tp:taxon-name-part></tp:taxon-name>: <tp:taxon-name><tp:taxon-name-part taxon-name-part-type="order">Coleoptera</tp:taxon-name-part></tp:taxon-name>: <tp:taxon-name><tp:taxon-name-part taxon-name-part-type="family">Elateridae</tp:taxon-name-part></tp:taxon-name>).</article-title><source>Pollichia-Buch</source><volume>33</volume>: <fpage>1</fpage>–<lpage>370</lpage>.</mixed-citation></ref><ref id="B2"><mixed-citation xmlns:xlink="http://www.w3.org/1999/xlink" xlink:type="simple"><person-group><name name-style="western"><surname>Cate</surname><given-names>PC</given-names></name><name name-style="western"><surname>Sánchez-Ruiz</surname><given-names>A</given-names></name><name name-style="western"><surname>Löbl</surname><given-names>I</given-names></name><name name-style="western"><surname>Smetana</surname><given-names>A</given-names></name></person-group> (<year>2007</year>) <article-title><tp:taxon-name><tp:taxon-name-part taxon-name-part-type="family">Elateridae</tp:taxon-name-part></tp:taxon-name>.</article-title> In: <person-group><name name-style="western"><surname>Löbl</surname><given-names>I</given-names></name><name name-style="western"><surname>Smetana</surname><given-names>A</given-names></name></person-group> (<role>Eds</role>) <issue-title>Catalogue of Palaearctic Coleoptera, Volume 4.</issue-title><source>Apollo Books, Stenstrup</source>, <fpage>89</fpage>–<lpage>209</lpage>.</mixed-citation></ref><ref id="B5"><mixed-citation xmlns:xlink="http://www.w3.org/1999/xlink" xlink:type="simple"><person-group><name name-style="western"><surname>Kundrata</surname><given-names>R</given-names></name><name name-style="western"><surname>Musalkova</surname><given-names>M</given-names></name><name name-style="western"><surname>Kubaczkova</surname><given-names>M</given-names></name></person-group> (<year>2018</year>) <article-title>Annotated catalogue of the click-beetle tribe <tp:taxon-name><tp:taxon-name-part taxon-name-part-type="tribe">Dimini</tp:taxon-name-part></tp:taxon-name> (<tp:taxon-name><tp:taxon-name-part taxon-name-part-type="order">Coleoptera</tp:taxon-name-part></tp:taxon-name>: <tp:taxon-name><tp:taxon-name-part taxon-name-part-type="family">Elateridae</tp:taxon-name-part></tp:taxon-name>: <tp:taxon-name><tp:taxon-name-part taxon-name-part-type="subfamily">Dendrometrinae</tp:taxon-name-part></tp:taxon-name>).</article-title><source>Zootaxa</source><volume>4412</volume>(<issue>1</issue>): <fpage>1</fpage>–<lpage>75</lpage>. <ext-link xlink:href="10.11646/zootaxa.4412.1.1" ext-link-type="doi" xlink:type="simple">https://doi.org/10.11646/zootaxa.4412.1.1</ext-link></mixed-citation></ref></ref-list></tp:taxon-treatment>
