# Supplementary material for: ﻿Descriptions of two new flightless species of Pseudocsikia Schimmel & Platia (Coleoptera, Elateridae, Dimini) from Taiwan Island, China, with a definition of the formosana species-group
Source: Zookeys. 2022 Jun 1;1103:123–38. doi: 10.3897/zookeys.1103.84015 (PMC9848779; doi:10.3897/zookeys.1103.84015)
Supplement: XML Treatment for Pseudocsikia choui [file zookeys.1103.84015-treatment2.xml]

<!DOCTYPE tp:taxon-treatment
  PUBLIC "-//TaxonX//DTD Taxonomic Treatment Publishing DTD v0 20100105//EN" "tax-treatment-NSO.dtd">
<tp:taxon-treatment xmlns:tp="http://www.plazi.org/taxpub"><tp:treatment-meta><kwd-group><label>Taxon classification</label><kwd>
              <named-content content-type="kingdom">Animalia</named-content>
            </kwd><kwd>
              <named-content content-type="order">Coleoptera</named-content>
            </kwd><kwd>
              <named-content content-type="family">Elateridae</named-content>
            </kwd></kwd-group><mixed-citation publication-type="journal"><person-group><name><surname>Qiu</surname><given-names>Lu</given-names></name><name><surname>Kundrata</surname><given-names>Robin</given-names></name></person-group><article-title>﻿Descriptions of two new flightless species of <italic><tp:taxon-name><tp:taxon-name-part taxon-name-part-type="genus" reg="Pseudocsikia">Pseudocsikia</tp:taxon-name-part></tp:taxon-name></italic> Schimmel &amp; Platia (<tp:taxon-name><tp:taxon-name-part taxon-name-part-type="order">Coleoptera</tp:taxon-name-part></tp:taxon-name>, <tp:taxon-name><tp:taxon-name-part taxon-name-part-type="family">Elateridae</tp:taxon-name-part></tp:taxon-name>, <tp:taxon-name><tp:taxon-name-part taxon-name-part-type="tribe">Dimini</tp:taxon-name-part></tp:taxon-name>) from Taiwan Island, China, with a definition of the <italic><tp:taxon-name><tp:taxon-name-part taxon-name-part-type="genus" reg="Pseudocsikia"/><tp:taxon-name-part taxon-name-part-type="species" reg="formosana">formosana</tp:taxon-name-part></tp:taxon-name></italic> species-group</article-title><source>Zookeys</source><day>01</day><month>06</month><year>2022</year><volume>1103</volume><fpage>123</fpage><lpage>138</lpage><pub-id pub-id-type="doi">10.3897/zookeys.1103.84015</pub-id></mixed-citation></tp:treatment-meta><tp:nomenclature><label>﻿</label><tp:taxon-name>
            <object-id xmlns:xlink="http://www.w3.org/1999/xlink" content-type="arpha" xlink:type="simple">1E8BE719-5A7D-5507-812A-131B5161B2AA</object-id>
            <tp:taxon-name-part taxon-name-part-type="genus" reg="Pseudocsikia">Pseudocsikia</tp:taxon-name-part>
            <tp:taxon-name-part taxon-name-part-type="species" reg="choui">choui</tp:taxon-name-part>
            <object-id xmlns:xlink="http://www.w3.org/1999/xlink" content-type="zoobank" xlink:type="simple">http://zoobank.org/9AD84855-59B9-4C47-9734-FC6A2AAC723E</object-id>
          </tp:taxon-name><tp:taxon-status xmlns:xlink="http://www.w3.org/1999/xlink" xlink:type="simple">sp. nov.</tp:taxon-status><xref ref-type="fig" rid="F1">Figs 1A</xref><xref ref-type="fig" rid="F3">, 3A–H</xref><xref ref-type="fig" rid="F5">, 5A–F</xref></tp:nomenclature><tp:treatment-sec sec-type="type material" id="SECID0EVFAE"><title>Type material.</title><p><bold><italic>Holotype</italic></bold>, male, “2017.IX.13,台湾嘉义县阿里山二万坪, 2000m, 周文一” [Erwanping, Mount Alishan, Chiayi County, Taiwan, 2000 m, 13.IX.2017, Wen-I Chou leg.], “<italic><tp:taxon-name><tp:taxon-name-part taxon-name-part-type="genus" reg="Pseudocsikia">Pseudocsikia</tp:taxon-name-part><tp:taxon-name-part taxon-name-part-type="species" reg="choui">choui</tp:taxon-name-part></tp:taxon-name></italic> sp. nov. 周氏伪斯叩甲 HOLOTYPE des. Qiu et Kundrata 2022” (<abbrev xmlns:xlink="http://www.w3.org/1999/xlink" content-type="institution" xlink:title="Invertebrate Collection of Mianyang Normal University, Mianyang, Sichuan, China" id="ABBRID0ELGAE" xlink:type="simple">MYNU</abbrev>).</p></tp:treatment-sec><tp:treatment-sec sec-type="diagnosis" id="SECID0EQGAE"><title>Diagnosis.</title><p>Head, pronotum, and elytra dark brown, with paler lateral portions of pronotum and elytra, legs yellow (Fig. <xref ref-type="fig" rid="F1">1A</xref>). Antennomere II subequal in length to antennomere III. Pronotum (Fig. <xref ref-type="fig" rid="F3">3A</xref>) smooth, with sparse punctures (intervals usually equal to 4–6 puncture diameters). Anterior angle of pronotum with apex of protrusion closer to inner angle. Posterior angles divergent. Metaventrite sparsely punctate, intervals between punctures on average subequal to 2–5 puncture diameters. Metacoxal plate (Fig. <xref ref-type="fig" rid="F3">3G</xref>) enlarged mesally, sparsely punctate. Tergite IX (Fig. <xref ref-type="fig" rid="F5">5B</xref>) subtriangular, with two narrow lobes. Aedeagus with median lobe with acute lateral projetions near midlength, narrowed to apex, apex blunt with small acute lateral projections. Paramere with apex pointed and projecting laterad. Phallobase with basal angles rounded (Fig. <xref ref-type="fig" rid="F5">5D</xref>).</p><fig id="F2" position="float" orientation="portrait"><object-id xmlns:xlink="http://www.w3.org/1999/xlink" content-type="doi" xlink:type="simple">10.3897/zookeys.1103.84015.figure2</object-id><object-id xmlns:xlink="http://www.w3.org/1999/xlink" content-type="arpha" xlink:type="simple">FC83C3B2-EE2D-5460-81C4-4ADC43BB7AB5</object-id><label>Figure 2.</label><caption><p>Habitus and characters of <italic><tp:taxon-name><tp:taxon-name-part taxon-name-part-type="genus" reg="Pseudocsikia">Pseudocsikia</tp:taxon-name-part><tp:taxon-name-part taxon-name-part-type="species" reg="formosana">formosana</tp:taxon-name-part></tp:taxon-name></italic> (Ôhira, 1972) <bold>A–H</bold> male holotype <bold>A</bold> habitus, dorsal view <bold>B</bold> habitus, ventral view <bold>C</bold> habitus, lateral view <bold>D</bold> labels <bold>E</bold> anterior protrusion of pronotum (indicated by an arrow), dorsal view <bold>F</bold> anterior protrusion of hypomeron (indicated by an arrow), ventral view <bold>G</bold> posterior angle of pronotum, dorsal view <bold>H</bold> abdominal tip, ventral view (arrow indicates the apex of median lobe) <bold>I, J</bold> paratype of an unknown sex <bold>I</bold> habitus, dorsal view <bold>J</bold> labels. Scale bars: 1.0 mm (<bold>A–C, I</bold>); <bold>E–H</bold> not to scale. All photos provided by Jeremy Frank (<named-content xmlns:xlink="http://www.w3.org/1999/xlink" content-type="dwc:institutional_code" xlink:title="Bernice Pauahi Bishop Museum, Honolulu, Hawaii, USA" xlink:href="http://grbio.org/institution/bishop-museum" xlink:type="simple">BPBM</named-content>).</p></caption><graphic xmlns:xlink="http://www.w3.org/1999/xlink" xlink:href="zookeys-1103-123_article-84015__-g002.jpg" position="float" orientation="portrait" xlink:type="simple" id="oo_691081.jpg"><uri content-type="original_file" xlink:type="simple">https://binary.pensoft.net/fig/691081</uri></graphic></fig></tp:treatment-sec><tp:treatment-sec sec-type="comparisons" id="SECID0EDJAE"><title>Comparison.</title><p>This species superficially resembles <italic><tp:taxon-name><tp:taxon-name-part taxon-name-part-type="genus" reg="Pseudocsikia">P.</tp:taxon-name-part><tp:taxon-name-part taxon-name-part-type="species" reg="fomosana">fomosana</tp:taxon-name-part></tp:taxon-name></italic> by the pale coloration of its pronotum and elytral sides and by the sparse punctures of pronotum, but it can be easily distinguished from the latter by the larger body length (5.9 mm, while 4.0 mm in <italic><tp:taxon-name><tp:taxon-name-part taxon-name-part-type="genus" reg="Pseudocsikia">P.</tp:taxon-name-part><tp:taxon-name-part taxon-name-part-type="species" reg="formosana">formosana</tp:taxon-name-part></tp:taxon-name></italic>), darker coloration of pronotum and elytra medially, more forwardly protruded anterior angles of pronotum (pointing more outward in the pronotum of <italic><tp:taxon-name><tp:taxon-name-part taxon-name-part-type="genus" reg="Pseudocsikia">P.</tp:taxon-name-part><tp:taxon-name-part taxon-name-part-type="species" reg="formosana">formosana</tp:taxon-name-part></tp:taxon-name></italic>), and shorter and more divergent posterior angle of pronotum (longer, more robust and nearly straight in <italic><tp:taxon-name><tp:taxon-name-part taxon-name-part-type="genus" reg="Pseudocsikia">P.</tp:taxon-name-part><tp:taxon-name-part taxon-name-part-type="species" reg="formosana">formosana</tp:taxon-name-part></tp:taxon-name></italic>). The shape of aedeagus also readily differentiates these two species. Based on the illustration of <xref ref-type="bibr" rid="B8">Ôhira (1972</xref>: fig. 3), the distal half of the median lobe of <italic><tp:taxon-name><tp:taxon-name-part taxon-name-part-type="genus" reg="Pseudocsikia">P.</tp:taxon-name-part><tp:taxon-name-part taxon-name-part-type="species" reg="formosana">formosana</tp:taxon-name-part></tp:taxon-name></italic> has four large acute processes laterally, and its apex is somewhat rectangular; and the paramere of <italic><tp:taxon-name><tp:taxon-name-part taxon-name-part-type="genus" reg="Pseudocsikia">P.</tp:taxon-name-part><tp:taxon-name-part taxon-name-part-type="species" reg="formosana">formosana</tp:taxon-name-part></tp:taxon-name></italic> has the apex rounded and slightly outward.</p></tp:treatment-sec><tp:treatment-sec sec-type="description" id="SECID0EPLAE"><title>Description</title><p><bold>(male holotype).</bold> Body smooth, surface covered with curved, semi-erect, and moderately long pubescence. Body length 5.9 mm; width 2.2 mm; antenna length 3.0 mm; pronotum length 1.4 mm, pronotum width 1.9 mm (measured at posterior angles), elytra length 3.5 mm.</p><p>Body brown, pubescence yellow (Fig. <xref ref-type="fig" rid="F1">1A</xref>). Head dark brown, antennae yellowish brown, labrum and mandibles brown, remaining mouthparts yellowish brown. Pronotum dark brown centrally; lateral, anterior and hind portions, and hind angles yellowish brown, with darker outlined margins. Scutellar shield brown, with dark outlined margins, especially anteriorly. Elytra dark brown centrally, yellowish brown laterally; yellowish-brown portions gradually lightened toward apices, basal margins of elytra dark outlined. Underside reddish brown, prosternum darker than hypomeron, sternites VI–VII and legs yellow.</p><p>Head including eyes 0.5 times as wide as pronotum. Supra-antennal carinae short, directed mesad and fading medially so that median portion of frontoclypeus is not formed by sharp carina; frontoclypeus overhanging base of labrum in lateral view. Head surface sparsely punctate; punctures small, intervals between punctures mostly equal 2–3 puncture diameters. Maxillary palpus with palpomere III longer than wide. Antenna (Fig. <xref ref-type="fig" rid="F3">3E</xref>) surpassing hind angle of pronotum by about one antennomere; scape robust and longest, remaining antennomeres subequal in length; ultimate antennomere obliquely truncate, with apex rounded.</p><p>Pronotum (Fig. <xref ref-type="fig" rid="F3">3A</xref>) wider than long (measured at midline), widest near middle. In lateral view, pronotum convex. Anterior angles of pronotum protruding (Fig. <xref ref-type="fig" rid="F3">3C</xref>); protrusion of anterior angle subquadrate, inner angle more protruded than outer angle, posterior part of protrusion with deep, crescent-shape pit. Lateral margins of pronotum arched medially, sides near middle narrowing anteriad and posteriad, anteriorly narrowing more sharply than posteriorly; posterior angles (Fig. <xref ref-type="fig" rid="F3">3F</xref>) long, slightly divergent, apical portion of posterior angle slightly enlarged, then narrowed, apex blunt. Disc of pronotum sparsely covered with small, shallow punctures; intervals between punctures on average subequal to four to six puncture diameters; interstices smooth. Pubescence mostly directed outwards; basal portion directed anteriorly.</p><p>Hypomeron (Fig. <xref ref-type="fig" rid="F3">3B</xref>) more densely punctate than pronotum, punctures small and shallow, intervals between punctures on average subequal to 3–4 puncture diameters; apex of hypomeron strongly protruded, margin wrinkled. Pronotosternal sutures nearly straight, anterior excavation wide, long carination paralleled with suture from base of hypomeron and reaching anterior protrusion of hypomeron, forming hook-shaped carination anteriorly, end of the carination slightly extending backwards, with a small pit partly enclosed by curving hook of carination (Fig. <xref ref-type="fig" rid="F3">3D</xref>). Prosternum (Fig. <xref ref-type="fig" rid="F3">3B</xref>) including prosternal process about 2.00 times as long as wide; chin piece with large, dense punctures, intervals between punctures approximately one puncture diameter; punctures in remaining area sparser and smaller, intervals between punctures 3–6 puncture diameters, punctures on prosternal process sparse, small. Prosternal process (Fig. <xref ref-type="fig" rid="F3">3H</xref>) with ventral surface horizontal in lateral view, with elongate notch ventroapically, roundly enlarged dorsoapically.</p><fig id="F3" position="float" orientation="portrait"><object-id xmlns:xlink="http://www.w3.org/1999/xlink" content-type="doi" xlink:type="simple">10.3897/zookeys.1103.84015.figure3</object-id><object-id xmlns:xlink="http://www.w3.org/1999/xlink" content-type="arpha" xlink:type="simple">1DB3944E-CF48-5CB6-8C89-F58A0B2FB65E</object-id><label>Figure 3.</label><caption><p>Characters of <italic><tp:taxon-name><tp:taxon-name-part taxon-name-part-type="genus" reg="Pseudocsikia">Pseudocsikia</tp:taxon-name-part><tp:taxon-name-part taxon-name-part-type="species" reg="choui">choui</tp:taxon-name-part></tp:taxon-name></italic> sp. nov., male, holotype <bold>A</bold> pronorum, dorsal view <bold>B</bold> pro- and mesothorax, ventral view <bold>C</bold> anterior protrusion of pronotum, dorsal view <bold>D</bold> anterior protrusion of hypomeron, ventral view <bold>E</bold> antenna <bold>F</bold> posterior angle of pronotum, dorsal view <bold>G</bold> metacoxal plate, ventral view <bold>H</bold> prosternal process, lateral view. Scale bars: 0.5 mm (<bold>A, B, E, F</bold>); 0.2 mm (<bold>C, D, G, H</bold>).</p></caption><graphic xmlns:xlink="http://www.w3.org/1999/xlink" xlink:href="zookeys-1103-123_article-84015__-g003.jpg" position="float" orientation="portrait" xlink:type="simple" id="oo_691082.jpg"><uri content-type="original_file" xlink:type="simple">https://binary.pensoft.net/fig/691082</uri></graphic></fig><p>Scutellar shield (Fig. <xref ref-type="fig" rid="F3">3F</xref>) suboval, about 1.2 times as wide as long; anterior margin rounded, posterior margin slightly pointed. Mesoventrite (Fig. <xref ref-type="fig" rid="F3">3B</xref>) with deep procoxal rests. Mesoventral process elevated, hind margin wide. Mesanepisternum with large, curved lateral extensions of procoxal rests. Metaventrite medially with sparse punctures, intervals between punctures on average subequal to 3–5 puncture diameters. Anterior portion of discrimen with sharp groove, occupying half-length of metaventrite. Metacoxal plate enlarged inward, narrowed laterad (Fig. <xref ref-type="fig" rid="F3">3G</xref>), surface with very sparse punctures.</p><p>Elytra (Fig. <xref ref-type="fig" rid="F1">1A</xref>) elongate, together 1.6 times as long as wide, widest at 1/3 of their length from base. Humeri (Fig. <xref ref-type="fig" rid="F3">3A, F</xref>) elevated. Sides from humeri roundly widened to 1/3 of elytral length in dorsal view, then gradually narrowed towards apices; apices slightly independently rounded. Elytral striae shallow, formed by lines of small punctures, intervals between punctures in stria on average subequal to 2–3 puncture diameters. Interstriae flat, smooth, with some micropunctures. Hind wings absent. Abdomen with ventrites more densely punctate than pronotum, intervals between punctures on average subequal to 2–3 puncture diameters; pubescence directed backwards. Apical ventrite with blunt apex. Tergite VIII (Fig. <xref ref-type="fig" rid="F5">5C</xref>) subtriangular, 1.6 times as long as wide, distal margin pointed medially, apically covered with sparse pubescence. Sternite VIII with two dark colored lobes, shape as Fig. <xref ref-type="fig" rid="F5">5C</xref>, with long setae, remaining portion membranous. Tergite IX (Fig. <xref ref-type="fig" rid="F5">5B</xref>) subtriangular, 1.3 times as long as wide, medially deeply emarginate; two lobes elongate, lateral sides with long setae; tergite X (Fig. <xref ref-type="fig" rid="F5">5B</xref>) membranous, exceeding apices of lobes of tergite IX. Sternite IX (Fig. <xref ref-type="fig" rid="F5">5A</xref>) slightly stout, 2.7 times as long as wide, apically widely rounded and setose.</p><p><bold><italic>Aedeagus</italic></bold> (Fig. <xref ref-type="fig" rid="F5">5D–F</xref>) with robust median lobe, two times as long as one paramere; distal half of median lobe arrow-shaped, apex with small protrusion, apex blunt, laterally with small acute projections; long, needle-like sclerite present on ventral side of median lobe. Paramere stout, reaching half of median lobe; apex pointed outward. Phallobase subquadrate, margins thickened, medially with longitudinal thickened line, basal angles rounded.</p><p><bold>Female.</bold> Unknown.</p></tp:treatment-sec><tp:treatment-sec sec-type="Immature stages" id="SECID0EKQAE"><title>Immature stages.</title><p>Unknown.</p></tp:treatment-sec><tp:treatment-sec sec-type="distribution" id="SECID0EPQAE"><title>Distribution.</title><p>China: Taiwan (Chiayi).</p></tp:treatment-sec><tp:treatment-sec sec-type="etymology" id="SECID0EUQAE"><title>Etymology.</title><p>The specific patronymic epithet is dedicated to Dr Wen-I Chou (Taiwan, China), the collector of the holotype.</p></tp:treatment-sec><tp:treatment-sec><!--Section generated to contain objects referenced in tp:taxon-treatment.--><fig id="F1" position="float" orientation="portrait"><object-id xmlns:xlink="http://www.w3.org/1999/xlink" content-type="doi" xlink:type="simple">10.3897/zookeys.1103.84015.figure1</object-id><object-id xmlns:xlink="http://www.w3.org/1999/xlink" content-type="arpha" xlink:type="simple">25C7F726-CC4D-556C-A69A-7339BA0432B7</object-id><label>Figure 1.</label><caption><p>Habitus of <italic><tp:taxon-name><tp:taxon-name-part taxon-name-part-type="genus" reg="Pseudocsikia">Pseudocsikia</tp:taxon-name-part></tp:taxon-name></italic> spp. <bold>A</bold><italic><tp:taxon-name><tp:taxon-name-part taxon-name-part-type="genus" reg="Pseudocsikia">Pseudocsikia</tp:taxon-name-part><tp:taxon-name-part taxon-name-part-type="species" reg="choui">choui</tp:taxon-name-part></tp:taxon-name></italic> sp. nov., male holotype, dorsal view <bold>B</bold><italic><tp:taxon-name><tp:taxon-name-part taxon-name-part-type="genus" reg="Pseudocsikia">Pseudocsikia</tp:taxon-name-part><tp:taxon-name-part taxon-name-part-type="species" reg="chanjuan">chanjuan</tp:taxon-name-part></tp:taxon-name></italic> sp. nov., male holotype, dorsal view. Scale bar: 1.0 mm.</p></caption><graphic xmlns:xlink="http://www.w3.org/1999/xlink" xlink:href="zookeys-1103-123_article-84015__-g001.jpg" position="float" orientation="portrait" xlink:type="simple" id="oo_691080.jpg"><uri content-type="original_file" xlink:type="simple">https://binary.pensoft.net/fig/691080</uri></graphic></fig><fig id="F5" position="float" orientation="portrait"><object-id xmlns:xlink="http://www.w3.org/1999/xlink" content-type="doi" xlink:type="simple">10.3897/zookeys.1103.84015.figure5</object-id><object-id xmlns:xlink="http://www.w3.org/1999/xlink" content-type="arpha" xlink:type="simple">F563A7E8-9F29-5ECF-A4CA-C351C8AEE560</object-id><label>Figure 5.</label><caption><p>Characters of <italic><tp:taxon-name><tp:taxon-name-part taxon-name-part-type="genus" reg="Pseudocsikia">Pseudocsikia</tp:taxon-name-part></tp:taxon-name></italic> spp. <bold>A–F</bold><italic><tp:taxon-name><tp:taxon-name-part taxon-name-part-type="genus" reg="Pseudocsikia">Pseudocsikia</tp:taxon-name-part><tp:taxon-name-part taxon-name-part-type="species" reg="choui">choui</tp:taxon-name-part></tp:taxon-name></italic> sp. nov., male holotype <bold>G–L</bold><italic><tp:taxon-name><tp:taxon-name-part taxon-name-part-type="genus" reg="Pseudocsikia">Pseudocsikia</tp:taxon-name-part><tp:taxon-name-part taxon-name-part-type="species" reg="chanjuan">chanjuan</tp:taxon-name-part></tp:taxon-name></italic> sp. nov., male, holotype <bold>A, G</bold> abdominal sternite IX, dorsal view <bold>B, H</bold> abdominal tergites IX–X, dorsal view <bold>C, I</bold> abdominal sternite VIII and tergite VIII, ventral view <bold>D, J</bold> aedeagus, ventral view <bold>E, K</bold> aedeagus, lateral view <bold>F, L</bold> aedeagus, dorsal view. Scale bar: 0.2 mm.</p></caption><graphic xmlns:xlink="http://www.w3.org/1999/xlink" xlink:href="zookeys-1103-123_article-84015__-g005.jpg" position="float" orientation="portrait" xlink:type="simple" id="oo_691084.jpg"><uri content-type="original_file" xlink:type="simple">https://binary.pensoft.net/fig/691084</uri></graphic></fig></tp:treatment-sec><ref-list><ref id="B8"><mixed-citation xmlns:xlink="http://www.w3.org/1999/xlink" xlink:type="simple"><person-group><name name-style="western"><surname>Ôhira</surname><given-names>H</given-names></name></person-group> (<year>1972</year>) <article-title>Elaterid-beetles from Taiwan in Bishop Museum (<tp:taxon-name><tp:taxon-name-part taxon-name-part-type="order">Coleoptera</tp:taxon-name-part></tp:taxon-name>).</article-title><source>Pacific Insects</source><volume>14</volume>: <fpage>1</fpage>–<lpage>14</lpage>.</mixed-citation></ref></ref-list></tp:taxon-treatment>
