# Supplementary material for: ﻿Descriptions of two new flightless species of Pseudocsikia Schimmel & Platia (Coleoptera, Elateridae, Dimini) from Taiwan Island, China, with a definition of the formosana species-group
Source: Zookeys. 2022 Jun 1;1103:123–38. doi: 10.3897/zookeys.1103.84015 (PMC9848779; doi:10.3897/zookeys.1103.84015)
Supplement: XML Treatment for Pseudocsikia formosana [file zookeys.1103.84015-treatment4.xml]

<!DOCTYPE tp:taxon-treatment
  PUBLIC "-//TaxonX//DTD Taxonomic Treatment Publishing DTD v0 20100105//EN" "tax-treatment-NSO.dtd">
<tp:taxon-treatment xmlns:tp="http://www.plazi.org/taxpub"><tp:treatment-meta><kwd-group><label>Taxon classification</label><kwd>
              <named-content content-type="kingdom">Animalia</named-content>
            </kwd><kwd>
              <named-content content-type="order">Coleoptera</named-content>
            </kwd><kwd>
              <named-content content-type="family">Elateridae</named-content>
            </kwd></kwd-group><mixed-citation publication-type="journal"><person-group><name><surname>Qiu</surname><given-names>Lu</given-names></name><name><surname>Kundrata</surname><given-names>Robin</given-names></name></person-group><article-title>﻿Descriptions of two new flightless species of <italic><tp:taxon-name><tp:taxon-name-part taxon-name-part-type="genus" reg="Pseudocsikia">Pseudocsikia</tp:taxon-name-part></tp:taxon-name></italic> Schimmel &amp; Platia (<tp:taxon-name><tp:taxon-name-part taxon-name-part-type="order">Coleoptera</tp:taxon-name-part></tp:taxon-name>, <tp:taxon-name><tp:taxon-name-part taxon-name-part-type="family">Elateridae</tp:taxon-name-part></tp:taxon-name>, <tp:taxon-name><tp:taxon-name-part taxon-name-part-type="tribe">Dimini</tp:taxon-name-part></tp:taxon-name>) from Taiwan Island, China, with a definition of the <italic><tp:taxon-name><tp:taxon-name-part taxon-name-part-type="genus" reg="Pseudocsikia"/><tp:taxon-name-part taxon-name-part-type="species" reg="formosana">formosana</tp:taxon-name-part></tp:taxon-name></italic> species-group</article-title><source>Zookeys</source><day>01</day><month>06</month><year>2022</year><volume>1103</volume><fpage>123</fpage><lpage>138</lpage><pub-id pub-id-type="doi">10.3897/zookeys.1103.84015</pub-id></mixed-citation></tp:treatment-meta><tp:nomenclature><label>﻿</label><tp:taxon-name>
            <object-id xmlns:xlink="http://www.w3.org/1999/xlink" content-type="arpha" xlink:type="simple">93A30EAF-26ED-5558-96D7-C9A1E5BC09A3</object-id>
            <tp:taxon-name-part taxon-name-part-type="genus" reg="Pseudocsikia">Pseudocsikia</tp:taxon-name-part>
            <tp:taxon-name-part taxon-name-part-type="species" reg="formosana">formosana</tp:taxon-name-part>
          </tp:taxon-name><tp:taxon-authority>(Ôhira, 1972)</tp:taxon-authority><xref ref-type="fig" rid="F2">Fig. 2A–J</xref><tp:nomenclature-citation-list><tp:nomenclature-citation><tp:taxon-name>
                <tp:taxon-name-part taxon-name-part-type="genus" reg="Csikia">Csikia</tp:taxon-name-part>
                <tp:taxon-name-part taxon-name-part-type="species" reg="formosana">formosana</tp:taxon-name-part>
              </tp:taxon-name><comment>Ôhira, 1972: 8 (original description); <xref ref-type="bibr" rid="B1">Bouwer 1991</xref>: 57 (checklist); <xref ref-type="bibr" rid="B4">Jiang 1993</xref>: 146 (catalogue); <xref ref-type="bibr" rid="B21">Suzuki 1999</xref>: 120 (catalogue).</comment></tp:nomenclature-citation><tp:nomenclature-citation><tp:taxon-name>
                <tp:taxon-name-part taxon-name-part-type="genus" reg="Pseudocsikia">Pseudocsikia</tp:taxon-name-part>
                <tp:taxon-name-part taxon-name-part-type="species" reg="formosana">formosana</tp:taxon-name-part>
              </tp:taxon-name><comment>(Ôhira, 1972): <xref ref-type="bibr" rid="B13">Schimmel 1993</xref>: 255 (new combination); <xref ref-type="bibr" rid="B14">Schimmel 1996a</xref>: 204 (diagnosis); <xref ref-type="bibr" rid="B2">Cate et al. 2007</xref>: 186 (catalogue); <xref ref-type="bibr" rid="B5">Kundrata et al. 2018</xref>: 66 (catalogue).</comment></tp:nomenclature-citation></tp:nomenclature-citation-list></tp:nomenclature><tp:treatment-sec sec-type="type material" id="SECID0EDAAG"><title>Type material.</title><p><bold><italic>Holotype</italic></bold> of <italic><tp:taxon-name><tp:taxon-name-part taxon-name-part-type="genus" reg="Csikia">Csikia</tp:taxon-name-part><tp:taxon-name-part taxon-name-part-type="species" reg="formosana">formosana</tp:taxon-name-part></tp:taxon-name></italic> Ôhira, 1972, male, “TAIWAN (C.): Bu-kai. 900 m. VI.15–34. Gressitt”, “<tp:taxon-name><tp:taxon-name-part taxon-name-part-type="genus" reg="Csikia">Csikia</tp:taxon-name-part><tp:taxon-name-part taxon-name-part-type="species" reg="formosana">formosana</tp:taxon-name-part></tp:taxon-name> Ôhira, 1972 Det H Ohira 1972”, “HOLOTYPE”, “No. 9486”, “Examined. Det. W. Suzuki, 1982” (<named-content xmlns:xlink="http://www.w3.org/1999/xlink" content-type="dwc:institutional_code" xlink:title="Bernice Pauahi Bishop Museum, Honolulu, Hawaii, USA" xlink:href="http://grbio.org/institution/bishop-museum" xlink:type="simple">BPBM</named-content>). One <bold><italic>paratype</italic></bold> of <italic><tp:taxon-name><tp:taxon-name-part taxon-name-part-type="genus" reg="Csikia">Csikia</tp:taxon-name-part><tp:taxon-name-part taxon-name-part-type="species" reg="formosana">formosana</tp:taxon-name-part></tp:taxon-name></italic> Ôhira, 1972, sex unknown, “TAIWAN (C.): Bu-kai. 900 m. VI-15-34. Gressitt”, “<tp:taxon-name><tp:taxon-name-part taxon-name-part-type="genus" reg="Csikia">Csikia</tp:taxon-name-part><tp:taxon-name-part taxon-name-part-type="species" reg="formosana">formosana</tp:taxon-name-part></tp:taxon-name> Ohira, 1972 Det H Ohira 1972”, “PARATYPE” (<named-content xmlns:xlink="http://www.w3.org/1999/xlink" content-type="dwc:institutional_code" xlink:title="Bernice Pauahi Bishop Museum, Honolulu, Hawaii, USA" xlink:href="http://grbio.org/institution/bishop-museum" xlink:type="simple">BPBM</named-content>).</p></tp:treatment-sec><tp:treatment-sec sec-type="diagnosis" id="SECID0EFCAG"><title>Diagnosis.</title><p>(based on <xref ref-type="bibr" rid="B8">Ôhira 1972</xref> and the figures of holotype and one paratype provided by <named-content xmlns:xlink="http://www.w3.org/1999/xlink" content-type="dwc:institutional_code" xlink:title="Bernice Pauahi Bishop Museum, Honolulu, Hawaii, USA" xlink:href="http://grbio.org/institution/bishop-museum" xlink:type="simple">BPBM</named-content>). Body length 4.0 mm, width 1.7 mm (based on holotype; see <xref ref-type="bibr" rid="B8">Ôhira 1972</xref>). Body reddish brown (examined paratype darker than holotype; Fig. <xref ref-type="fig" rid="F2">2A–C, I</xref>), outer margins of pronotum and elytra, underside, and legs paler. Antenna exceeding posterior angle of pronotum by about apical two antennomeres (<xref ref-type="bibr" rid="B8">Ôhira 1972</xref>). Antennomere II slightly shorter than antennomere III (<xref ref-type="bibr" rid="B8">Ôhira 1972</xref>). Punctures on pronotum of moderate size, intervals between punctures mostly equal 3–5 puncture diameters, anterior protrusion of pronotum with apex laterad of center (Fig. <xref ref-type="fig" rid="F2">2E, F</xref>). Posterior angle (Fig. <xref ref-type="fig" rid="F2">2G</xref>) of pronotum long, straight and robust, apex blunt, inner margin with obtuse protrusion subapically.</p><p>Aedeagus with robust median lobe, twice as long as paramere; with large acute lateral processes near midlength, apex rectangular, with large subapical spines laterally (Fig. <xref ref-type="fig" rid="F2">2H</xref>) (needle-like ventral sclerite not mentioned in <xref ref-type="bibr" rid="B8">Ôhira 1972</xref> and not observable in this study). Paramere stout, reaching half length of median lobe; apex rounded, slightly outwards. Phallobase subquadrate, margins thickened, medially with longitudinal thickened line, basal angles rounded (based on <xref ref-type="bibr" rid="B8">Ôhira 1972</xref>: fig. 3).</p></tp:treatment-sec><tp:treatment-sec sec-type="distribution" id="SECID0E1DAG"><title>Distribution.</title><p>China: Taiwan (Nantou).</p><sec sec-type="﻿Checklist of Pseudocsikia species from China, with notes on their type localities" id="SECID0E6DAG"><title>﻿Checklist of <italic><tp:taxon-name><tp:taxon-name-part taxon-name-part-type="genus" reg="Pseudocsikia">Pseudocsikia</tp:taxon-name-part></tp:taxon-name></italic> species from China, with notes on their type localities</title><p>
              <bold><italic><tp:taxon-name><tp:taxon-name-part taxon-name-part-type="genus" reg="Pseudocsikia">Pseudocsikia</tp:taxon-name-part><tp:taxon-name-part taxon-name-part-type="species" reg="formosana">formosana</tp:taxon-name-part></tp:taxon-name></italic> (Ôhira, 1972)</bold>
            </p><p><bold>Chinese common name</bold>: 台湾伪斯叩甲.</p><p><bold>Type locality</bold>: “Bukai” (<xref ref-type="bibr" rid="B8">Ôhira 1972</xref>).</p><p><bold>Note</bold>: Bukai is an old name of Fatyu [法治] (or Wuchieh [武界]) (<xref ref-type="bibr" rid="B3">Chu and Yamanaka 1973</xref>), Ren’ai township [仁爱乡], Nantou County [南投县], Taiwan.</p><p>
              <bold><italic><tp:taxon-name><tp:taxon-name-part taxon-name-part-type="genus" reg="Pseudocsikia">Pseudocsikia</tp:taxon-name-part><tp:taxon-name-part taxon-name-part-type="species" reg="gaoligongshana">gaoligongshana</tp:taxon-name-part></tp:taxon-name></italic> Schimmel, 1996</bold>
            </p><p><bold>Chinese common name</bold>: 高黎贡伪斯叩甲.</p><p><bold>Type locality</bold>: “Yunnan, Gaoligongshan, 100 km westlich von Baoshan [100 km W of Baoshan]” (<xref ref-type="bibr" rid="B15">Schimmel 1996b</xref>).</p><p><bold>Note</bold>: Gaoligongshan [高黎贡山] is an extensive mountain range lying on the border of Yunnan, China and Myanmar; the exact locality information of the holotype is unknown. However, according to the original paper, the holotype was collected 100 km west of Baoshan, which is near Tengchong.</p><p>
              <bold><italic><tp:taxon-name><tp:taxon-name-part taxon-name-part-type="genus" reg="Pseudocsikia">Pseudocsikia</tp:taxon-name-part><tp:taxon-name-part taxon-name-part-type="species" reg="turnai">turnai</tp:taxon-name-part></tp:taxon-name></italic> Schimmel, 2006</bold>
            </p><p><bold>Chinese common name</bold>: 图氏伪斯叩甲.</p><p><bold>Type locality</bold>: “China: Hubei-Provinz, 30 km nordostlich von Hefeng, Mulinzi [30 km NE of Hefeng, Mulinzi]” (<xref ref-type="bibr" rid="B16">Schimmel 2006</xref>).</p><p><bold>Note</bold>: Mulinzi [木林子] is a nature reserve in Hefeng County [鹤峰县], Enshi City [恩施市], Hubei.</p><p>
              <bold><italic><tp:taxon-name><tp:taxon-name-part taxon-name-part-type="genus" reg="Pseudocsikia">Pseudocsikia</tp:taxon-name-part><tp:taxon-name-part taxon-name-part-type="species" reg="choui">choui</tp:taxon-name-part></tp:taxon-name></italic> Qiu &amp; Kundrata, sp. nov.</bold>
            </p><p><bold>Chinese common name</bold>: 周氏伪斯叩甲.</p><p><bold>Type locality</bold>: Erwanping, Mount Alishan, Chiayi County, Taiwan, 2000 m (this work).</p><p>
              <bold><italic><tp:taxon-name><tp:taxon-name-part taxon-name-part-type="genus" reg="Pseudocsikia">Pseudocsikia</tp:taxon-name-part><tp:taxon-name-part taxon-name-part-type="species" reg="chanjuan">chanjuan</tp:taxon-name-part></tp:taxon-name></italic> Qiu &amp; Kundrata, sp. nov.</bold>
            </p><p><bold>Chinese common name</bold>: 婵娟伪斯叩甲.</p><p><bold>Type locality</bold>: Mount Taimalishan, Taitung County, Taiwan, 1300 m (this work).</p></sec></tp:treatment-sec><tp:treatment-sec><!--Section generated to contain objects referenced in tp:taxon-treatment.--><fig id="F2" position="float" orientation="portrait"><object-id xmlns:xlink="http://www.w3.org/1999/xlink" content-type="doi" xlink:type="simple">10.3897/zookeys.1103.84015.figure2</object-id><object-id xmlns:xlink="http://www.w3.org/1999/xlink" content-type="arpha" xlink:type="simple">FC83C3B2-EE2D-5460-81C4-4ADC43BB7AB5</object-id><label>Figure 2.</label><caption><p>Habitus and characters of <italic><tp:taxon-name><tp:taxon-name-part taxon-name-part-type="genus" reg="Pseudocsikia">Pseudocsikia</tp:taxon-name-part><tp:taxon-name-part taxon-name-part-type="species" reg="formosana">formosana</tp:taxon-name-part></tp:taxon-name></italic> (Ôhira, 1972) <bold>A–H</bold> male holotype <bold>A</bold> habitus, dorsal view <bold>B</bold> habitus, ventral view <bold>C</bold> habitus, lateral view <bold>D</bold> labels <bold>E</bold> anterior protrusion of pronotum (indicated by an arrow), dorsal view <bold>F</bold> anterior protrusion of hypomeron (indicated by an arrow), ventral view <bold>G</bold> posterior angle of pronotum, dorsal view <bold>H</bold> abdominal tip, ventral view (arrow indicates the apex of median lobe) <bold>I, J</bold> paratype of an unknown sex <bold>I</bold> habitus, dorsal view <bold>J</bold> labels. Scale bars: 1.0 mm (<bold>A–C, I</bold>); <bold>E–H</bold> not to scale. All photos provided by Jeremy Frank (<named-content xmlns:xlink="http://www.w3.org/1999/xlink" content-type="dwc:institutional_code" xlink:title="Bernice Pauahi Bishop Museum, Honolulu, Hawaii, USA" xlink:href="http://grbio.org/institution/bishop-museum" xlink:type="simple">BPBM</named-content>).</p></caption><graphic xmlns:xlink="http://www.w3.org/1999/xlink" xlink:href="zookeys-1103-123_article-84015__-g002.jpg" position="float" orientation="portrait" xlink:type="simple" id="oo_691081.jpg"><uri content-type="original_file" xlink:type="simple">https://binary.pensoft.net/fig/691081</uri></graphic></fig></tp:treatment-sec><ref-list><ref id="B1"><mixed-citation xmlns:xlink="http://www.w3.org/1999/xlink" xlink:type="simple"><person-group><name name-style="western"><surname>Bouwer</surname><given-names>R</given-names></name></person-group> (<year>1991</year>) <article-title>Beschreibung einer neuen <italic><tp:taxon-name><tp:taxon-name-part taxon-name-part-type="genus">Csikia</tp:taxon-name-part></tp:taxon-name></italic>-Art von Sumatra (<tp:taxon-name><tp:taxon-name-part taxon-name-part-type="order">Coleoptera</tp:taxon-name-part></tp:taxon-name>: <tp:taxon-name><tp:taxon-name-part taxon-name-part-type="family">Elateridae</tp:taxon-name-part></tp:taxon-name>).</article-title><source>Entomologische Zeitschrift mit Insektenborse</source><volume>101</volume>: <fpage>53</fpage>–<lpage>58</lpage>.</mixed-citation></ref><ref id="B4"><mixed-citation xmlns:xlink="http://www.w3.org/1999/xlink" xlink:type="simple"><person-group><name name-style="western"><surname>Jiang</surname><given-names>S-H</given-names></name></person-group> (<year>1993</year>) A catalogue of the Chinese <tp:taxon-name><tp:taxon-name-part taxon-name-part-type="family">Elateridae</tp:taxon-name-part></tp:taxon-name>. Beijing Agricultural University Publishing House, Beijing, 136–162.</mixed-citation></ref><ref id="B21"><mixed-citation xmlns:xlink="http://www.w3.org/1999/xlink" xlink:type="simple"><person-group><name name-style="western"><surname>Suzuki</surname><given-names>W</given-names></name></person-group> (<year>1999</year>) <article-title>Catalogue of the family <tp:taxon-name><tp:taxon-name-part taxon-name-part-type="family">Elateridae</tp:taxon-name-part></tp:taxon-name> (<tp:taxon-name><tp:taxon-name-part taxon-name-part-type="order">Coleoptera</tp:taxon-name-part></tp:taxon-name>) of Taiwan.</article-title><source>Miscellaneous Reports of the Hiwa Museum for Natural History</source><volume>38</volume>: <fpage>1</fpage>–<lpage>348</lpage>.</mixed-citation></ref><ref id="B13"><mixed-citation xmlns:xlink="http://www.w3.org/1999/xlink" xlink:type="simple"><person-group><name name-style="western"><surname>Schimmel</surname><given-names>R</given-names></name></person-group> (<year>1993</year>) <article-title>Neue Arten sowie eine neue Gattung der Unterfamilie <tp:taxon-name><tp:taxon-name-part taxon-name-part-type="subfamily">Diminae</tp:taxon-name-part></tp:taxon-name> Candèze, 1863 aus Ostasien und dem Balkan (<tp:taxon-name><tp:taxon-name-part taxon-name-part-type="order">Coleoptera</tp:taxon-name-part></tp:taxon-name>: <tp:taxon-name><tp:taxon-name-part taxon-name-part-type="family">Elateridae</tp:taxon-name-part></tp:taxon-name>).</article-title><source>Koleopterologische Rundschau</source><volume>63</volume>: <fpage>245</fpage>–<lpage>259</lpage>.</mixed-citation></ref><ref id="B14"><mixed-citation xmlns:xlink="http://www.w3.org/1999/xlink" xlink:type="simple"><person-group><name name-style="western"><surname>Schimmel</surname><given-names>R</given-names></name></person-group> (<year>1996a</year>) <article-title>Das Monophylum <tp:taxon-name><tp:taxon-name-part taxon-name-part-type="subfamily">Diminae</tp:taxon-name-part></tp:taxon-name> Candèze, 1863 (<tp:taxon-name><tp:taxon-name-part taxon-name-part-type="class">Insecta</tp:taxon-name-part></tp:taxon-name>: <tp:taxon-name><tp:taxon-name-part taxon-name-part-type="order">Coleoptera</tp:taxon-name-part></tp:taxon-name>: <tp:taxon-name><tp:taxon-name-part taxon-name-part-type="family">Elateridae</tp:taxon-name-part></tp:taxon-name>).</article-title><source>Pollichia-Buch</source><volume>33</volume>: <fpage>1</fpage>–<lpage>370</lpage>.</mixed-citation></ref><ref id="B2"><mixed-citation xmlns:xlink="http://www.w3.org/1999/xlink" xlink:type="simple"><person-group><name name-style="western"><surname>Cate</surname><given-names>PC</given-names></name><name name-style="western"><surname>Sánchez-Ruiz</surname><given-names>A</given-names></name><name name-style="western"><surname>Löbl</surname><given-names>I</given-names></name><name name-style="western"><surname>Smetana</surname><given-names>A</given-names></name></person-group> (<year>2007</year>) <article-title><tp:taxon-name><tp:taxon-name-part taxon-name-part-type="family">Elateridae</tp:taxon-name-part></tp:taxon-name>.</article-title> In: <person-group><name name-style="western"><surname>Löbl</surname><given-names>I</given-names></name><name name-style="western"><surname>Smetana</surname><given-names>A</given-names></name></person-group> (<role>Eds</role>) <issue-title>Catalogue of Palaearctic Coleoptera, Volume 4.</issue-title><source>Apollo Books, Stenstrup</source>, <fpage>89</fpage>–<lpage>209</lpage>.</mixed-citation></ref><ref id="B5"><mixed-citation xmlns:xlink="http://www.w3.org/1999/xlink" xlink:type="simple"><person-group><name name-style="western"><surname>Kundrata</surname><given-names>R</given-names></name><name name-style="western"><surname>Musalkova</surname><given-names>M</given-names></name><name name-style="western"><surname>Kubaczkova</surname><given-names>M</given-names></name></person-group> (<year>2018</year>) <article-title>Annotated catalogue of the click-beetle tribe <tp:taxon-name><tp:taxon-name-part taxon-name-part-type="tribe">Dimini</tp:taxon-name-part></tp:taxon-name> (<tp:taxon-name><tp:taxon-name-part taxon-name-part-type="order">Coleoptera</tp:taxon-name-part></tp:taxon-name>: <tp:taxon-name><tp:taxon-name-part taxon-name-part-type="family">Elateridae</tp:taxon-name-part></tp:taxon-name>: <tp:taxon-name><tp:taxon-name-part taxon-name-part-type="subfamily">Dendrometrinae</tp:taxon-name-part></tp:taxon-name>).</article-title><source>Zootaxa</source><volume>4412</volume>(<issue>1</issue>): <fpage>1</fpage>–<lpage>75</lpage>. <ext-link xlink:href="10.11646/zootaxa.4412.1.1" ext-link-type="doi" xlink:type="simple">https://doi.org/10.11646/zootaxa.4412.1.1</ext-link></mixed-citation></ref><ref id="B8"><mixed-citation xmlns:xlink="http://www.w3.org/1999/xlink" xlink:type="simple"><person-group><name name-style="western"><surname>Ôhira</surname><given-names>H</given-names></name></person-group> (<year>1972</year>) <article-title>Elaterid-beetles from Taiwan in Bishop Museum (<tp:taxon-name><tp:taxon-name-part taxon-name-part-type="order">Coleoptera</tp:taxon-name-part></tp:taxon-name>).</article-title><source>Pacific Insects</source><volume>14</volume>: <fpage>1</fpage>–<lpage>14</lpage>.</mixed-citation></ref><ref id="B3"><mixed-citation xmlns:xlink="http://www.w3.org/1999/xlink" xlink:type="simple"><person-group><name name-style="western"><surname>Chu</surname><given-names>Y-I</given-names></name><name name-style="western"><surname>Yamanaka</surname><given-names>T</given-names></name></person-group> (<year>1973</year>) <article-title>A check List of the present and old name of insect collected localities in Taiwan.</article-title><source>Annual of the National Taiwan Museum</source><volume>18</volume>: <fpage>121</fpage>–<lpage>150</lpage>.</mixed-citation></ref><ref id="B15"><mixed-citation xmlns:xlink="http://www.w3.org/1999/xlink" xlink:type="simple"><person-group><name name-style="western"><surname>Schimmel</surname><given-names>R</given-names></name></person-group> (<year>1996b</year>) <article-title>Neue und wenig bekannte Elateriden aus Griechenland und Ostasien (<tp:taxon-name><tp:taxon-name-part taxon-name-part-type="order">Coleoptera</tp:taxon-name-part></tp:taxon-name>: <tp:taxon-name><tp:taxon-name-part taxon-name-part-type="family">Elateridae</tp:taxon-name-part></tp:taxon-name>).</article-title><source>Koleopterologische Rundschau</source><volume>66</volume>: <fpage>161</fpage>–<lpage>177</lpage>.</mixed-citation></ref><ref id="B16"><mixed-citation xmlns:xlink="http://www.w3.org/1999/xlink" xlink:type="simple"><person-group><name name-style="western"><surname>Schimmel</surname><given-names>R</given-names></name></person-group> (<year>2006</year>) <article-title>Neue <tp:taxon-name><tp:taxon-name-part taxon-name-part-type="tribe">Megapenthini</tp:taxon-name-part></tp:taxon-name>-, <tp:taxon-name><tp:taxon-name-part taxon-name-part-type="tribe">Physorhinini</tp:taxon-name-part></tp:taxon-name>-, <tp:taxon-name><tp:taxon-name-part taxon-name-part-type="subfamily">Diminae</tp:taxon-name-part></tp:taxon-name>- und Senodoniina-Arten aus Südostasien (<tp:taxon-name><tp:taxon-name-part taxon-name-part-type="class">Insecta</tp:taxon-name-part></tp:taxon-name>: <tp:taxon-name><tp:taxon-name-part taxon-name-part-type="order">Coleoptera</tp:taxon-name-part></tp:taxon-name>, <tp:taxon-name><tp:taxon-name-part taxon-name-part-type="family">Elateridae</tp:taxon-name-part></tp:taxon-name>).</article-title><source>Mitteilungen der Pollichia</source><volume>92</volume>: <fpage>107</fpage>–<lpage>130</lpage>.</mixed-citation></ref></ref-list></tp:taxon-treatment>
